# Supplementary material for: Metabolomics and transcriptomics reveal the mechanism of alkaloid synthesis in Corydalis yanhusuo bulbs
Source: PLoS One. 2024 May 23;19(5):e0304258. doi: 10.1371/journal.pone.0304258 (PMC11115222; doi:10.1371/journal.pone.0304258)
Supplement: S1 Table — (XLSX) [file pone.0304258.s003.xlsx]

## Sheet: table S1
S1 Table. Overview of alkaloid metabolites in bulb of Corydalis yanhusuo
Index	Formula	Compounds	CAS	Class II	References*
MWSmce149	C16H17NO3	Higenamine	5843-65-2	Isoquinoline alkaloids	Hong H, et al. 2010
MWStz039	C17H19NO3	Coclaurine	486-39-5	Isoquinoline alkaloids	Finkelstein, et al. 2002
Wmfp003426	C18H21NO3	N-Methylcoclaurine	5096-70-8	Isoquinoline alkaloids	Kametani T., et al. 2008
Cmyp003522	C18H21NO4	(S)-3'-Hydroxy-N-methylcoclaurine	-	Isoquinoline alkaloids	Loeffler S., et al. 1990
MWStz184	C19H23NO4	Reticuline*	485-19-8	Isoquinoline alkaloids	Farrow S C., et al. 2015
Zmlp003688	C18H21NO3	Norarmepavine	6392-40-1	Isoquinoline alkaloids	Do T., et al. 2013
Jmhp004228	C19H23NO3	Nor-O-methylarmepavine*	-	Isoquinoline alkaloids	Hocquemiller R., et al. 2004
MWSmce422	C19H23NO3	Armepavine*	524-20-9	Isoquinoline alkaloids	Zou S., et al. 2020
YYYY3133	C19H17NO4	Tetrahydrocoptisine*	7461-02-1	Isoquinoline alkaloids	Gu X., et al. 2021
Cmyp003590	C20H25NO4	Tetrahydropapaverine	13074-31-2	Isoquinoline alkaloids	Morikawa N.,et al. 2002
Cmyp003227	C19H23NO4	Tetrahydroprotopapaverine*	26193-25-9	Isoquinoline alkaloids	A, Vithal B. Jadhav , et al. 2010
Cmxp004052	C20H21NO4	Papaverine	61-25-6	Isoquinoline alkaloids	Morikawa N.,et al. 2002
pmp000539	C20H17NO4	Epiberberine	6873-09-2	Isoquinoline alkaloids	Qian P., et al. 2014
MWStz174	C20H21NO4	Tetrahydroepiberberine	38853-67-7	Isoquinoline alkaloids	Wang X M., 2006
pmp000522	C20H21NO4	(S)-Canadine	5096-57-1	Isoquinoline alkaloids	Correché E R., et al.2008 ;Ivanov I G., et al. 2020
MWStz252	C20H17NO5	8-Oxyberberine*	549-21-3	Isoquinoline alkaloids	Singh S., et al. 2009; Zhang J S., et al. 1988
MWStz280	C20H17NO5	Oxyepiberberine*	19716-60-0	Isoquinoline alkaloids	Qian P., et al. 2014
pmp000543	C20H17NO5	Berberastine*	2435-73-6	Isoquinoline alkaloids	Hafsa A., et al. 2015
Jmyp005379	C21H24NO4+	N-methyl-canadine	-	Isoquinoline alkaloids	Zuo M T., et al. 2018
pmp000535	C19H17NO4	Demethyleneberberine*	25459-91-0	Isoquinoline alkaloids	Qian P., et al. 2014
Cmxp003224	C19H19NO4	Bulbocapnine	298-45-3	Isoquinoline alkaloids	Elmaleh D R., et al. 2010; Ivanov I G., et al. 2020
Lmqp001839	C19H19NO4	Cheilanthifoline	483-44-3	Isoquinoline alkaloids	Wang X L., et al. 2005
MWStz283	C19H21NO4	Scoulerine*	6451-73-6	Isoquinoline alkaloids	Schrittwieser J H., et al. 2011
Cmyp003771	C20H19NO4	Tetrahydrocorysamine*	32043-26-8	Isoquinoline alkaloids	Yagi A., et al. 1977
Cmyp004451	C20H21NO4	O-Methylbulbocapnine*	2490-83-7	Isoquinoline alkaloids	Yodkeeree S., et al. 2013; Nantapap., 2010
Hmdp005699	C20H20NO4+	Dehydrocorydalmine*	6877-27-6	Isoquinoline alkaloids	Singh S., et al. 2009
MWStz288	C20H23NO4	Corydalmine*	30413-84-4	Isoquinoline alkaloids	Kaneko H.,et al. 1969
Cmyp003721	C21H25NO4	Isocorybulbine*	22672-74-8	Isoquinoline alkaloids	Ji H Y., et al. 2012
Cmyp003774	C21H25NO4	Corybulbine*	518-77-4	Isoquinoline alkaloids	Kaneko H.,et al. 1969; Ji H Y., et al. 2012
Jmyp004988	C21H25NO4	Corytenchirine	56974-41-5	Isoquinoline alkaloids	Kametani T, et al.1975
pmp001002	C22H23NO4	Dehydrocorydaline	30045-16-0	Isoquinoline alkaloids	Gu X., et al. 2021
YHSp04408	C22H25NO5	Corycavidine	521-93-7	Isoquinoline alkaloids	Ivanov I G., et al. 2020
Cmyp003427	C20H23NO4	Tetrahydrocolumbamine	483-34-1	Isoquinoline alkaloids	Takemura T., et al. 2010
MWSmce180	C21H25NO4	Tetrahydropalmatine	483-14-7	Isoquinoline alkaloids	Gu X., et al. 2021
Cmyp004556	C22H28NO4+	N-Methyltetrahydropalmatine	47528-98-3	Isoquinoline alkaloids	Nantapap., 2010
Cmyp004413	C21H23NO4	Dihydropalmatine	26067-60-7	Isoquinoline alkaloids	Qian P., et al. 2014; Bajpai V., et al. 2015
MWStz320	C21H25NO4	D-Tetrahydropalmatine*	3520-14-7	Isoquinoline alkaloids	Gu X., et al. 2021
YHSp03188	C22H27NO4	Corydaline	518-69-4	Isoquinoline alkaloids	Gu X., et al. 2021
Hmdp005429	C20H20NO4+	Jatrorrhizine*	3621-38-3	Isoquinoline alkaloids	Singh S., et al. 2009
MWStz304	C20H23NO4	Corypalmine*	6018-40-2	Isoquinoline alkaloids	Gu G H., et al. 2017
Jmyp004459	C20H17NO6	Sibiricine*	24181-66-6	Isoquinoline alkaloids	Wangchuk P., et al. 2012
Cmxp004568	C20H20NO4+	Corydayanine*	-	Isoquinoline alkaloids	Zhou Q., et al. 2012
Cmyp003876	C21H25NO4	Yuanhunine	104387-15-7	Isoquinoline alkaloids	Ji H Y., et al. 2012
Jmyp005451	C21H22NO4+	13-Methylpalmatrubine	-	Isoquinoline alkaloids	Cheng X Y., et al. 2008
Cmyp004289	C20H19NO4	Dehydronantenine*	55898-15-2	Isoquinoline alkaloids	Castedo L., et al. 1991
MWSmce327	C19H23NO4	Sinomenine	6080-33-7	Isoquinoline alkaloids	Qian L., et al. 2007
pmp000525	C21H22NO4+	Palmatine*	3486-67-7	Isoquinoline alkaloids	Gu X., et al. 2021
MWStz237	C20H23NO4	O-Methylpallidine*	27510-33-4	Isoquinoline alkaloids	Iwasa K., et al. 2008
Cmxp003450	C20H23O4N	Bernumidine	350586-89-9	Isoquinoline alkaloids	Corrêa B K., et al. 2018
Wmfp003458	C20H24NO4+	Cyclanoline*	18556-27-9	Isoquinoline alkaloids	Kong X P., et al. 2020
Lmlp001518	C20H24NO4+	Phellodendrine*	6873-13-8	Isoquinoline alkaloids	Kim Y., et al. 2017
Cmyp003021	C20H25NO4	Codamine*	21040-59-5	Isoquinoline alkaloids	Brochmann H E., et al. 1965
Cmxp003551	C20H17NO6	Capnoidine*	485-50-7	Isoquinoline alkaloids	Wangchuk P., et al. 2018
Cmxp003620	C20H17NO6	Bicuculline*	485-49-4	Isoquinoline alkaloids	Ivanov I G., et al. 2020; Gu G H., et al. 2017
MWStz161	C20H17NO6	Hypecorinine	41787-57-9	Isoquinoline alkaloids	Saito K., et al. 1936
Cmxp003457	C20H19NO6	Decumbensine;Egenine*	6883-44-9	Isoquinoline alkaloids	Zhang J S., et al. 1988
Jmyp004549	C20H19NO6	Taxilamine*	-	Isoquinoline alkaloids	Zhang J S., et al. 1988
pmp000463	C19H23NO3	Lotusine	6871-67-6	Isoquinoline alkaloids	Zhang J S., et al. 1988
pmp000737	C19H24NO3+	Magnocurarine	6801-40-7	Isoquinoline alkaloids	Zhao Q., et al. 2006
Cmyp004477	C19H18NO4+	Stepharanine*	17369-30-1	Isoquinoline alkaloids	Ng K M., et al. 2007
Hmdp005125	C19H18NO4+	Dehydrodiscretamine*	-	Isoquinoline alkaloids	Cheng X., et al. 2008
Hmdp003775	C19H21NO4	Stepholidine*	16562-13-3	Isoquinoline alkaloids	Cheng J J., et al. 2009
HJAP166	C18H19NO3	Stepharine	2810-21-1	Isoquinoline alkaloids	Honda T., et al. 2006
pmn001692	C18H19NO5	3-O-Acetylhamayne	-	Isoquinoline alkaloids	Fennell C W., et al. 2003
mws1384	C20H19NO5	Protopine	130-86-9	Isoquinoline alkaloids	Ivanov I G., et al. 2020; Gu G H., et al. 2017
Lmbp003628	C20H19NO5	Pseudoprotopine	24240-05-9	Isoquinoline alkaloids	Li M., et al. 2001
Cmyp003773	C20H20NO5+	Hydroprotopine	128397-41-1	Isoquinoline alkaloids	Zhang Q., et al. 2015
Lmbp003509	C21H23NO5	Allocryptopine*	24240-04-8	Isoquinoline alkaloids	Ivanov I G., et al. 2020
MWStz278	C22H19NO5	6-Ethoxydihydrosanguinarine	28342-31-6	Isoquinoline alkaloids	Hasegawa K., et al. 2010
MWSmce225	C21H19NO4	Dihydrochelerythrine	6880-91-7	Isoquinoline alkaloids	Klejdus B., et al. 2007
MWStz277	C20H15NO4	Norchelerythrine*	6900-99-8	Isoquinoline alkaloids	Toušek J., et al. 2004
MWStz297	C20H15NO4	Dihydrosanguinarine*	3606-45-9	Isoquinoline alkaloids	Wangchuk P., et al. 2012
MWSmce009	C20H19NO5	Chelidonine	476-32-4	Isoquinoline alkaloids	Isolani M E., et al. 2012
MWStz298	C20H17NO5	Oxoglaucine*	5574-24-3	Aporphine alkaloids	Chen Z F., et al. 2012
MWStz196	C21H25NO4	Glaucine	475-81-0	Aporphine alkaloids	Meyer G M J., et al. 2013; Menon V M., et al. 2000
MWStz248	C18H19NO4	Laurolitsine	5890-18-6	Aporphine alkaloids	Hughes D W., et al. 1968
HJAP168	C18H19NO4	Norisoboldine	23599-69-1	Aporphine alkaloids	Chen J Z., et al. 2010
Hmdp005036	C19H17NO4	Dehydrophanostenine*	79642-39-0	Aporphine alkaloids	Kunitomo J., et al. 1981
MWStz234	C19H19NO4	N-Methylcalycinine	86537-66-8	Aporphine alkaloids	Roblot F., et al. 1983
Hmdp003543	C19H21NO4	Norcorydine	26931-78-2	Aporphine alkaloids	Menon V M., et al. 2000
Hmdp003220	C19H21NO4	Corytuberine	517-56-6	Aporphine alkaloids	Soušek J., et al. 1999
Cmxp002374	C19H21NO4	Isoboldine*	3019-51-0	Aporphine alkaloids	Brochmann H E., et al. 1965
MWSslk241	C19H21NO4	Boldine*	476-70-0	Aporphine alkaloids	Jime´nez1 I., et al. 2000
pmp000877	C19H21NO4	Norisocorydine*	475-70-7	Aporphine alkaloids	Lee S S., et al. 1996
Lmqp002330	C20H19NO4	Sinomendine*	143601-13-2	Aporphine alkaloids	Ng K M., et al. 2007
MWStz092	C20H19NO4	Dehydroformouregine*	107633-69-2	Aporphine alkaloids	A Cavé Leboeuf M.,et al. 1989
Wmfp004892	C20H21NO4	Crebanine*	25127-29-1	Aporphine alkaloids	Shujun K., et al. 2018
Wmfp005075	C20H21NO4	Dicentrine	517-66-8	Aporphine alkaloids	Argade N., et al. 2016
Cmyp004372	C20H21NO4	Nantenine*	2565-01-7	Aporphine alkaloids	Ivanov I G., et al. 2020
Cmyp003393	C20H23NO4	Thaliporphine*	5083-88-5	Aporphine alkaloids	Ku H C., et al. 2016
Cmyp003445	C20H23NO4	(S)-Lirioferine*	6883-42-7	Aporphine alkaloids	Correa J., et al. 2006
Hmdp004502	C20H23NO4	Isocorydine*	475-67-2	Aporphine alkaloids	Lee S S., et al. 1996
MWStz216	C20H23NO4	Corydine*	476-69-7	Aporphine alkaloids	Ivanov I G., et al. 2020
MWStz095	C20H24NO4+	Magnoflorine	2141-09-5	Aporphine alkaloids	Ng K M., et al. 2007; Avula, B.,et al. 2011
mws1417	C9H7NO2	Indole-3-carboxylic acid	771-50-6	Plumerane	Gamir J., et al. 2012
Wmgp005129	C20H24N2O3	Rankinidine	106466-66-4	Plumerane	Zhang Z., et al. 2012
MWStz210	C22H33NO2	Denudatine	26166-37-0	Plumerane	Kou K G M., et al. 2016
Cmcp005154	C21H24N2O3	Ajmalicine	483-04-5	Plumerane	Srivastava A., et al. 2006
Wmgp004889	C20H24O4N2	11-Hydroxyrankinidine	-	Plumerane	Lin LZ., et al. 1989
pmp001198	C6H13NO2	6-Deoxyfagomine	197449-09-5	Piperidine alkaloids	Min I S., et al. 2013
Cmxp003511	C21H25O4N	Argemonine	6901-16-2	Piperidine alkaloids	Jean J., et al. 2004
pme2268	C7H7NO2	Trigonelline	535-83-1	Pyridine alkaloids	Koshiro Y., et al. 2006
pmp000966	C7H13NO2	Stachydrine	471-87-4	Pyrrole alkaloids	Zhang Y J., et al. 2010
pmp000540	C20H19NO4	Palmatrubine*	16176-68-4	Quinoline alkaloids	Thuy T T., et al. 2006

## Sheet: References
References
Hong H , Lee Y I , Jin D . (2010).Determination of R-(+)-higenamine enantiomer in Nelumbo nucifera by high-performance liquid chromatography with a fluorescent chiral tagging reagent. Microchemical Journal,96(2):374-379.
Finkelstein, & Jacob. (2002). The synthesis of dl-coclaurine. Journal of the American Chemical Society, 73(2), 550-553.
Kametani, T. , Fukumoto, K. , Kigasawa, K. , & Wakisaka, K. . (2008). Chemical and enzymic phenol oxidation of (r) (-)-n-methylcoclaurine and (s) (+)-reticuline : studies on the syntheses of heterocyclic compounds. cmii. CHEMICAL & PHARMACEUTICAL BULLETIN,19(4),714-717.
Loeffler, S. , & Zenk, M. H. . (1990). The hydroxylation step in the biosynthetic pathway leading from norcoclaurine to reticuline. Phytochemistry, 29(11), 3499-3503.
Farrow, S. C. , Hagel, J. M. , Beaudoin, G. , Burns, D. C. , & Facchini, P. J. . (2015). Stereochemical inversion of (s)-reticuline by a cytochrome p450 fusion in opium poppy. Nature Chemical Biology.
Do, T. , Nguyen, T. D. , Tran, H. , Stuppner, H. , & Ganzera, M. . (2013). Analysis of alkaloids in lotus (nelumbo nucifera gaertn.) leaves by non-aqueous capillary electrophoresis using ultraviolet and mass spectrometric detection. JOURNAL OF CHROMATOGRAPHY A, 1302, 174-180.
Hocquemiller, R. , A Cavê, & Raharisololalao, A. . (2004). Alcalodes des annonacees. xxx. alcalodes de xylopia buxifolia et de xylopia danguyella. Journal of Natural Products, 44(5), 551-556.
Zou, S., Wang, C., Li, J., He, J., Gao, X., & Chang, Y. (2020). Microwave assisted solid phase microextraction for extraction and selective enrichment of four alkaloids in lotus leaf. Sustainable Chemistry and Pharmacy, 18, 100345. doi:10.1016/j.scp.2020.100345
Gu, X., Wu, C., Zhang, M., Wang, X., Liu, Y., & Di, X. (2021). Rapid determination of seven bioactive components in rat plasma by UPLC―MS/MS and its application to pharmacokinetic compatibility study of Jinlingzi San. Journal of Pharmaceutical and Biomedical Analysis, 198, 114014. doi:10.1016/j.jpba.2021.114014
Morikawa, N., Nakagawa-Hattori, Y., & Mizuno, Y. (2002). Effect of Dopamine, Dimethoxyphenylethylamine, Papaverine, and Related Compounds on Mitochondrial Respiration and Complex I Activity. Journal of Neurochemistry, 66(3), 1174–1181. doi:10.1046/j.1471-4159.1996.66031174.x
A, Vithal B. Jadhav , et al. Synthesis, structure and DNA cleavage studies of coumarin analogues of tetrahydroisoquinoline and protoberberine alkaloids. European Journal of Medicinal Chemistry 45. 9(2010):3575-3580.
Qian, P. , & Yang, X. W. . (2014). Alkaloids from zuojin formula and their cytotoxicities against proliferation of cancer cells. Chinese Traditional and Herbal Drugs, 45(1), 8-15.
Xiao ming Wang. (2006). Tetra­hydro­epiberberine. Acta Crystallographica, 62(4).
Correché, E. R., Andujar, S. A., Kurdelas, R. R., Lechón, M. J. G., Freile, M. L., & Enriz, R. D. (2008). Antioxidant and cytotoxic activities of canadine: Biological effects and structural aspects. Bioorganic & Medicinal Chemistry, 16(7), 3641–3651. doi:10.1016/j.bmc.2008.02.015
Singh, S., Singh, T. D., Singh, V. P., & Pandey, V. B. (2009). Quaternary alkaloids ofArgemone mexicana. Pharmaceutical Biology, 48(2), 158–160. doi:10.3109/13880200903062622
Hafsa, A. , Mehboob, A. , & Mohammed, A. . (2015). Designing second generation anti-alzheimer compounds as inhibitors of human acetylcholinesterase: computational screening of synthetic molecules and dietary phytochemicals. PLOS ONE, 10(9), e0136509.
Zuo, M. T. , Liu, S. S. , Lin, L. , Wang, Z. Y. , Bai, X. , & Sun, Z. L. , et al. (2018). Characterization of n‐methylcanadine and n‐methylstylopine metabolites in rat liver s9 by high‐performance liquid chromatography/quadrupole time‐of‐flight mass spectrometry. Rapid Communications in Mass Spectrometry, 32.
Elmaleh, D. R. , Granchelli, F. E. , & Neumeyer, J. L. . (2010). Aporphines 24. the synthesis of n‐alkylderivatives of bulbocapnine and isoeorydine. Journal of Heterocyclic Chemistry, 16(1), 87-92.
Wang, X.-L., Li, Z.-X., & Qin, G.-W. (2005). Cheilanthifoline. Acta Crystallographica Section E Structure Reports Online, 62(1), o81–o82. doi:10.1107/s1600536805039711
Schrittwieser, J. H. , Resch, V. , Wallner, S. , Lienhart, W. D. , Sattler, J. H. , & Resch, J. , et al. (2011). Biocatalytic organic synthesis of optically pure (s)-scoulerine and berbine and benzylisoquinoline alkaloids. The Journal of Organic Chemistry, 76(16), 6703–6714.
Yagi, A., Nonaka, G., Nakayama, S., & Nishioka, I. (1977). Biosynthetic relations between protoberberine-, benzo(C)phenanthridine- and B-secoprotoberberine type alkaloids in Corydalis incisa. Phytochemistry, 16(8), 1197–1199. doi:10.1016/s0031-9422(00)94359-0
Yodkeeree, S., Wongsirisin, P., Pompimon, W., & Limtrakul, P. (2013). Anti-invasion Effect of Crebanine and O-Methylbulbocapnine from Stephania venosa via Down-Regulated Matrix Metalloproteinases and Urokinase Plasminogen Activator. Chemical and Pharmaceutical Bulletin, 61(11), 1156–1165. doi:10.1248/cpb.c13-00584
Kaneko, H., & Naruto, S. (1969). Constituents of Corydalis species. VI. Alkaloids from Chinese Corydalis and the identity of d-corydalmine with d-corybulbine. The Journal of Organic Chemistry, 34(9), 2803–2805. doi:10.1021/jo01261a086
Ji, H. Y., Lee, H., Kim, J.-H., Kim, K. H., Lee, K. R., Shim, H. J., … Lee, H. S. (2012). In vitro metabolism of corydaline in human liver microsomes and hepatocytes using liquid chromatography-ion trap mass spectrometry. Journal of Separation Science, 35(9), 1102–1109. doi:10.1002/jssc.201101094
Ivanov, I. G. , Vrancheva, R. , Aneva, I. Y. , Dincheva, I. N. , & Pavlov, A. . (2020). Alkaloids profiling and acetylcholinesterase inhibitory activity of corydalis species. Plant Cell Biotechnology and Molecular Biology, 21(53&54), 12-20.
Takemura, T., Ikezawa, N., Iwasa, K., & Sato, F. (2010). Metabolic Diversification of Benzylisoquinoline Alkaloid Biosynthesis Through the Introduction of a Branch Pathway in Eschscholzia californica. Plant and Cell Physiology, 51(6), 949–959. doi:10.1093/pcp/pcq063
Nantapap. (2010). Antiproliferative Effects of Alkaloids Isolated from the Tuber of Stephania venosa via the Induction of Cell Cycle Arrest in Mammalian Cancer Cell Lines. American Journal of Applied Sciences, 7(8), 1057–1065. doi:10.3844/ajassp.2010.1057.1065
Gu, G.-H., Yang, D.-J., Wang, S.-Y., Zeng, W., Wang, W., & Yuan, J.-S. (2017). Simultaneous determination of eleven alkaloids in Corydalis decumbens by HPLC with diode-array detection. Acta Chromatographica, 29(1), 121–134. doi:10.1556/1326.2017.29.1.11
Wangchuk, P. , Keller, P. A. , Pyne, S. G. , Sastraruji, T. , & Kamchonwongpaisan, S. . (2012). Phytochemical and biological activity studies of the bhutanese medicinal plant corydalis crispa. Natural Product Communications, 7(5), 575-580.
Cheng, X.-Y., Shi, Y., Zheng, S.-L., Jin, W., & Sun, H. (2008). Two new protoberberine quaternary alkaloids fromCorydalis yanhusuo. Journal of Asian Natural Products Research, 10(12), 1117–1121. doi:10.1080/10286020802410615
Castedo, L., Granja, J. A., de Lera, A. R., & Villaverde, M. C. (1991). Alkaloids from Guatteria goudotiana. Phytochemistry, 30(8), 2781–2783. doi:10.1016/0031-9422(91)85144-o
Qian, L., Xu, Z., Zhang, W., Wilson, B., Hong, J.-S., & Flood, P. M. (2007). Sinomenine, a natural dextrorotatory morphinan analog, is anti-inflammatory and neuroprotective through inhibition of microglial NADPH oxidase. Journal of Neuroinflammation, 4(1), 23. doi:10.1186/1742-2094-4-23
Iwasa, K., Takahashi, T., Nishiyama, Y., Moriyasu, M., Sugiura, M., Takeuchi, A., … Takeda, K. (2008). Online Structural Elucidation of Alkaloids and Other Constituents in Crude Extracts and Cultured Cells ofNandina domesticaby Combination of LC-MS/MS, LC-NMR, and LC-CD Analyses. Journal of Natural Products, 71(8), 1376–1385. doi:10.1021/np8001496
Corrêa, B. K., Silva, T. R. C., & Raminelli, C. (2018). Total syntheses of (+)-bernumidine and its unnatural enantiomer. Tetrahedron Letters. doi:10.1016/j.tetlet.2018.08.046
Kong, X.-P., Ren, H.-Q., Liu, E. Y. L., Leung, K.-W., Guo, S.-C., Duan, R., … Tsim, K. W. K. (2020). The Cholinesterase Inhibitory Properties of Stephaniae Tetrandrae Radix. Molecules, 25(24), 5914. doi:10.3390/molecules25245914
Kim, Y., Lim, H.-S., Kim, Y., Lee, J., Kim, B.-Y., & Jeong, S.-J. (2017). Phytochemical Quantification and the In Vitro Acetylcholinesterase Inhibitory Activity of Phellodendron chinense and Its Components. Molecules, 22(6), 925. doi:10.3390/molecules22060925
Brochmann-Hanssen, E., Nielsen, B., & Utzinger, G. E. (1965). Opium Alkaloids II. Journal of Pharmaceutical Sciences, 54(10), 1531–1532. doi:10.1002/jps.2600541030
Wangchuk, P., Apte, S., Smout, M., Groves, P., Loukas, A., & Doolan, D. (2018). Defined Small Molecules Produced by Himalayan Medicinal Plants Display Immunomodulatory Properties. International Journal of Molecular Sciences, 19(11), 3490. doi:10.3390/ijms19113490
Saito, K., & Suginome, H. (1936). ON THE ALKALOIDS OF WHITE HELLEBORE. II. ISOLATION OF ALKALOIDS FROM THE SO-CALLED RESINOUS MATTERS. Bulletin of the Chemical Society of Japan, 11(3), 168–171. doi:10.1246/bcsj.11.168
Zhang, J.-S., Xu, R.-S., & Quirion, J. C. (1988). Decumbensine and epi-α-Decumbensine: Two New Alkaloids Isolated from Corydalis decumbens. Journal of Natural Products, 51(6), 1241–1242. doi:10.1021/np50060a031
Zhao, Q., Zhao, Y., & Wang, K. (2006). Antinociceptive and free radical scavenging activities of alkaloids isolated from Lindera angustifolia Chen. Journal of Ethnopharmacology, 106(3), 408–413. doi:10.1016/j.jep.2006.01.019
Ng, K.-M., Liang, Z., Lu, W., Tang, H.-W., Zhao, Z., Che, C.-M., & Cheng, Y.-C. (2007). In Vivo Analysis and Spatial Profiling of Phytochemicals in Herbal Tissue by Matrix-Assisted Laser Desorption/Ionization Mass Spectrometry. Analytical Chemistry, 79(7), 2745–2755. doi:10.1021/ac062129i
Cheng, X., Wang, D., Jiang, L., & Yang, D. (2008). Simultaneous determination of eight bioactive alkaloids inCorydalis saxicolaby high-performance liquid chromatography coupled with diode array detection. Phytochemical Analysis, 19(5), 420–428. doi:10.1002/pca.1067
Cheng, J.-J., & Yang, Y.-S. (2009). Enantioselective Total Synthesis of (−)-(S)-Stepholidine. The Journal of Organic Chemistry, 74(23), 9225–9228. doi:10.1021/jo9020826
Honda, T., & Shigehisa, H. (2006). Novel and Efficient Synthetic Path to Proaporphine Alkaloids: Total Synthesis of (.+-.)-Stepharine (Ia) and (.+-.)-Pronuciferine (Ib). ChemInform, 37(27). doi:10.1002/chin.200627202
Fennell, C. W., Elgorashi, E. E., & van Staden, J. (2003). Alkaloid Production inCrinum mooreiCultures. Journal of Natural Products, 66(11), 1524–1526. doi:10.1021/np030206o
Li, M., Chen, X., Tang, Q.-M., & Zhang*, J.-S. (2001). Isoquinoline Alkaloids from Thalictrum delavayi. Planta Medica, 67(2), 189–190. doi:10.1055/s-2001-11518
Zhang, Q., Luan, G., Ma, T., Hu, N., Suo, Y., Wang, X., … Ding, C. (2015). Application of chromatography technology in the separation of active alkaloids fromHypecoum leptocarpumand their inhibitory effect on fatty acid synthase. Journal of Separation Science, 38(23), 4063–4070. doi:10.1002/jssc.201500848
Hasegawa, K., Keiya, M., & Funatsu, K. (2010). Visualization of Molecular Selectivity and Structure Generation for Selective Dopamine Inhibitors. Molecular Informatics, 29(11), 793–800. doi:10.1002/minf.201000096
KLEJDUS, B., LOJKOVA, L., KOSINA, P., ULRICHOVA, J., SIMANEK, V., & KUBAN, V. (2007). Liquid chromatographic/electrospray mass spectrometric determination (LC/ESI-MS) of chelerythrine and dihydrochelerythrine in near-critical CO2 extracts from real and spiked plasma samples. Talanta, 72(4), 1348–1356. doi:10.1016/j.talanta.2007.01.055
Toušek, J., Dostál, J., & Marek, R. (2004). Theoretical and experimental NMR chemical shifts of norsanguinarine and norchelerythrine. Journal of Molecular Structure, 689(1-2), 115–120. doi:10.1016/j.molstruc.2003.10.027
Isolani, M. E., Pietra, D., Balestrini, L., Borghini, A., Deri, P., Imbriani, M., … Batistoni, R. (2012). The in vivo effect of chelidonine on the stem cell system of planarians. European Journal of Pharmacology, 686(1-3), 1–7. doi:10.1016/j.ejphar.2012.03.036
Chen, Z.-F., Shi, Y.-F., Liu, Y.-C., Hong, X., Geng, B., Peng, Y., & Liang, H. (2012). TCM Active Ingredient Oxoglaucine Metal Complexes: Crystal Structure, Cytotoxicity, and Interaction with DNA. Inorganic Chemistry, 51(4), 1998–2009. doi:10.1021/ic200443p
Meyer, G. M. J., Meyer, M. R., Wissenbach, D. K., & Maurer, H. H. (2013). Studies on the metabolism and toxicological detection of glaucine, an isoquinoline alkaloid fromGlaucium flavum(Papaveraceae), in rat urine using GC-MS, LC-MSnand LC-high-resolution MSn. Journal of Mass Spectrometry, 48(1), 24–41. doi:10.1002/jms.3112
Hughes, D. W., Genest, K., & Skakum, W. (1968). Alkaloids of Peumus Boldus. Isolation of Laurotetanine and Laurolitsine. Journal of Pharmaceutical Sciences, 57(9), 1619–1620. doi:10.1002/jps.2600570935
Chen, J.-Z., Chou, G.-X., Wang, C.-H., Yang, L., Bligh, S. W. A., & Wang, Z.-T. (2010). Characterization of new metabolites from in vivo biotransformation of norisoboldine by liquid chromatography/mass spectrometry and NMR spectroscopy. Journal of Pharmaceutical and Biomedical Analysis, 52(5), 687–693. doi:10.1016/j.jpba.2010.02.008
KUNITOMO, J., MURAKAMI, Y., OSHIKATA, M., SHINGU, T., LU, S., CHEN, I., & AKASU, M. (1981). The Alkaloids of Stephania sasakii HAYATA. (13). On the Tertiary Minor Bases. YAKUGAKU ZASSHI, 101(5), 431–436. doi:10.1248/yakushi1947.101.5_431
Roblot, F., Hocquemiller, R., Cavé, A., & Moretti, C. (1983). Alcaloïdes des Annonacés, XLIV. Alcaloïdes de Duguetia obovata. Journal of Natural Products, 46(6), 862–873. doi:10.1021/np50030a006
Menon, V. M., Goodhue, W. D., Karakashian, A. S., & Ram-Mohan, L. R. (2000). Phonon mediated lifetimes in intersubband terahertz lasers. Journal of Applied Physics, 88(9), 5262–5267. doi:10.1063/1.1311833
Soušek, J., Guédon, D., Adam, T., Bochořáková, H., Táborská, E., Válka, I., & Šimánek, V. (1999). Alkaloids and organic acids content of eightFumaria species. Phytochemical Analysis, 10(1), 6–11. doi:10.1002/(sici)1099-1565(199901/02)10:1<6::aid-pca431>3.0.co;2-0
Brochmann-Hanssen, E., Nielsen, B., & Hirai, K. (1967). Opium alkaloids IV. Isolation of isoboldine. Journal of Pharmaceutical Sciences, 56(6), 754–756. doi:10.1002/jps.2600560621
Jim�nez, I., Garrido, A., Bannach, R., Gotteland, M., & Speisky, H. (2000). Protective effects of boldine against free radical-induced erythrocyte lysis. Phytotherapy Research, 14(5), 339–343. doi:10.1002/1099-1573(200008)14:5<339::aid-ptr585>3.0.co;2-t
Lee, S. S. , Chen, C. K. , Chen, I. S. , & Chen, C. H. . (1996). Chemical constituents from dehaasia triandra. 1. three new alkaloids, isocorydione, norisocorydione, and dehatriphine, from the leaves. Journal of Natural Products.
A Cavé, Leboeuf, M. , & Cassels, B. K. . (1989). Chapter 1 alkaloids from guatteria. Alkaloids Chemistry & Pharmacology, 35, 1-76.
Shujun, K., Yunshu, M., Wang, H., Yang, Z., Xin, C., Wang, H., … Chen, C. (2018). The preparation, evaluation and pharmacokinetics of Crebanine nanoparticles. Nanomedicine: Nanotechnology, Biology and Medicine, 14(5), 1852. doi:10.1016/j.nano.2017.11.300
Argade, N., & Jangir, R. (2016). Total Synthesis of Tetrahydroisoquinoline-Based Bioactive Natural Products Laudanosine, Romneine, Glaucine, Dicentrine, and Their Unnatural Analogues Isolaudanosine and Isoromneine. Synthesis, 49(07), 1655–1663. doi:10.1055/s-0036-1588920
Jime´nez1, I., Garrido, A., Bannach, R., Gotteland, M., & Speisky, H. (2000). Protective effects of boldine against free radical-induced erythrocyte lysis. Phytotherapy Research, 14(5), 339–343. doi:10.1002/1099-1573(200008)14:5<339::aid-ptr585>3.0.co;2-t
Ku, H.-C., Lee, S.-Y., Lee, S.-S., & Su, M.-J. (2016). Thaliporphine, an alkaloid from Neolitsea konishii , exerts antioxidant, anti-inflammatory, and anti-apoptotic responses in guinea pig during cardiovascular collapse in inflammatory disease. Journal of Functional Foods, 26, 57–64. doi:10.1016/j.jff.2016.07.002
Correa, J., Ríos, C., del Rosario Castillo, A., Romero, L., Ortega-Barría, E., Coley, P., … Rios, L. (2006). Minor Alkaloids FromGuatteria dumetorumwith Antileishmanial Activity. Planta Medica, 72(03), 270–272. doi:10.1055/s-2005-916179
Gamir, J. , Pastor, V. , Cerezo, M. , & Flors, V. . (2012). Identification of indole-3-carboxylic acid as mediator of priming against plectosphaerella cucumerina. Plant Physiology and Biochemistry, 61.
Zhang, Z., Zhang, Y., Wang, Y.-H., Zhang, Q., Yan, X.-H., Di, Y.-T., … Hao, X.-J. (2012). Three novel β-carboline alkaloids from Gelsemium elegans. Fitoterapia, 83(4), 704–708. doi:10.1016/j.fitote.2012.02.007
Kou, K. G. M., Li, B. X., Lee, J. C., Gallego, G. M., Lebold, T. P., DiPasquale, A. G., & Sarpong, R. (2016). Syntheses of Denudatine Diterpenoid Alkaloids: Cochlearenine, N-Ethyl-1α-hydroxy-17-veratroyldictyzine, and Paniculamine. Journal of the American Chemical Society, 138(34), 10830–10833. doi:10.1021/jacs.6b07268
Srivastava, A., Tripathi, A. K., Pandey, R., Verma, R. K., & Gupta, M. M. (2006). Quantitative Determination of Reserpine, Ajmaline, and Ajmalicine in Rauvolfia serpentina by Reversed- Phase High-Performance Liquid Chromatography. Journal of Chromatographic Science, 44(9), 557–560. doi:10.1093/chromsci/44.9.557
LIN, L.Z, CORDELL, G., A. , C.Z, & CLARDY. (1989). New humantenine-type aklaloids from gelsemium elegans. Journal of Natural Products, 52(52), 588-94.
Min I S , Kim S I , Hong S , et al. Total synthesis of d -fagomine and 6-deoxyfagomine[J]. Tetrahedron, 2013, 69(19):3901-3906.
Jean-Jacques, Youte, Denis, Barbier, Ali, & Al-Mourabit, et al. (2004). An enantioselective access to 1-alkyl-1,2,3,4-tetrahydroisoquinolines. application to a new synthesis of (−)-argemonine. Journal of Organic Chemistry.
Koshiro Y , Zheng X Q , Wang M L , et al. Changes in content and biosynthetic activity of caffeine and trigonelline during growth and ripening of Coffea arabica and Coffea canephora fruits[J]. Plant Science, 2006, 171(2):242-250.
Yin, Jun, Zhang, Ze-Wen, Wen-Jun, & Liao, et al. (2010). Stachydrine, a major constituent of the chinese herb leonurus heterophyllus sweet, ameliorates human umbilical vein endothelial cells injury induced by anoxia-reoxygenation. American Journal of Chinese Medicine.
Thuy T T , Franke K , Porzel A , et al. Quaternary protoberberine alkaloids from stephania rotunda. , 2006.
Bajpai, V., Singh, A., Arya, K. R., Srivastava, M., & Kumar, B. (2015). Rapid screening for the adulterants ofBerberis aristatausing direct analysis in real-time mass spectrometry and principal component analysis for discrimination. Food Additives & Contaminants: Part A, 32(6), 799–807. doi:10.1080/19440049.2015.1022885
Zhou Q，et al．(2012). Two new quaternary protoberberine alkaloids from Corydalis yanhusuo． J Asian Nal Prod Res，14:476-481．
