# Supplementary material for: Metabolomics and transcriptomics reveal the mechanism of alkaloid synthesis in Corydalis yanhusuo bulbs
Source: PLoS One. 2024 May 23;19(5):e0304258. doi: 10.1371/journal.pone.0304258 (PMC11115222; doi:10.1371/journal.pone.0304258)
Supplement: S4 Table — (XLSX) [file pone.0304258.s006.xlsx]

## Sheet: Sheet1
S4 Table. The number of differentially expressed unigenes annotated to KEGG pathways				MB-A VS MB-C		SB-A VS SB-C		SB-A VS MB-A		SB-A VS MB-A
1.Metabolism	#Kegg_pathway	ko_id	No.of background genes annotated to the pathway (total 30693)	No.of differential genes annotated to the pathway (total 2687)	P-value	No.of differential genes annotated to the pathway (total 4236)	P-value	No.of differential genes annotated to the pathway (total 89)	P-value	No.of differential genes annotated to the pathway (total 118)	P-value
1.1 Global and overview pathways	Biosynthesis of secondary metabolites	ko01110	6701	761	0	1133	1.33828e-10	20	0.483282	36	0.0174338
	Metabolic pathways	ko01100	12304	1262	1.64062e-11	1948	0	31	0.869439	48	0.482759
	2-Oxocarboxylic acid metabolism	ko01210	461	43	0.353869	71	0.174158	2	0.3872	1	0.832908
	Biosynthesis of various secondary metabolites - part 2	ko00998	6	1	0.422901	0				3	0.511262
1.2 Biosynthesis of other secondary metabolites	Isoquinoline alkaloid biosynthesis	ko00950	457	93	6.15163e-12	104	1.27111e-07			12	2.11142e-07
	Caffeine metabolism	ko00232	32	1	0.946777	3	0.837556
	Stilbenoid, diarylheptanoid and gingerol biosynthesis	ko00945	111	27	8.04375e-07	27	0.00204565	2	0.0413996
	Flavonoid biosynthesis	ko00941	149	22	0.0106322	29	0.0337157			1	0.43748
	Benzoxazinoid biosynthesis	ko00402	44	9	0.0126805	7	0.405942	1	0.120024	1	0.156001
	Flavone and flavonol biosynthesis	ko00944	17	5	0.0129535	9	0.00015292	2	0.00109911	1	0.0634009
	Cutin, suberine and wax biosynthesis	ko00073	201	26	0.0288438	28	0.509885	2	0.115633	3	0.042703
	Phenylpropanoid biosynthesis	ko00940	705	71	0.119466	108	0.130517	5	0.0543295
	Indole alkaloid biosynthesis	ko00901	40	4	0.468743	8	0.178642			2	0.0103917
	Isoflavonoid biosynthesis	ko00943	59	3	0.89954	8	0.578672
	Tropane, piperidine and pyridine alkaloid biosynthesis	ko00960	233	14	0.95218	24	0.95511
	Anthocyanin biosynthesis	ko00942						2	0.000538449
1.3.Metabolism of terpenoids and polyketides	Monoterpenoid biosynthesis	ko00902	72	15	0.00124728	16	0.0343969
	Zeatin biosynthesis	ko00908	89	12	0.0873669	14	0.342366	3	0.00223547	1	0.290586
	Carotenoid biosynthesis	ko00906	197	21	0.201965	35	0.0684003	1	0.436678	1	0.532927
	Polyketide sugar unit biosynthesis	ko00523				1	0.646442
	Diterpenoid biosynthesis	ko00904	108	11	0.345713	18	0.229276			1	0.340806
	Limonene and pinene degradation	ko00903	35	3	0.601845	2	0.96357
	Monobactam biosynthesis	ko00261	72	5	0.766456	6	0.944103			1	0.242447
	Sesquiterpenoid and triterpenoid biosynthesis	ko00909	82	4	0.935983	10	0.710894
	Brassinosteroid biosynthesis	ko00905	90	4	0.960766	11	0.713275
	Terpenoid backbone biosynthesis	ko00900	278	16	0.975842	27	0.984389			1	0.658944
1.4 Lipid metabolism	Arachidonic acid metabolism	ko00590	173	24	0.0163753	24	0.522604	5	0.000152024
	Linoleic acid metabolism	ko00591	117	17	0.0261638	12	0.898094	4	0.000381421
	alpha-Linolenic acid metabolism	ko00592	168	21	0.0617924	29	0.118424	4	0.0014727
	Ether lipid metabolism	ko00565	130	15	0.164829	14	0.873495	1	0.314977	1	0.394565
	Sphingolipid metabolism	ko00600	237	25	0.191	36	0.293298
	Glycerolipid metabolism	ko00561	477	47	0.216806	65	0.564709
	Glycosphingolipid biosynthesis - ganglio series	ko00604	110	12	0.254661	20	0.117986
	Glycerophospholipid metabolism	ko00564	486	46	0.310538	63	0.724556	2	0.412677	1	0.848477
	Steroid biosynthesis	ko00100	178	17	0.390578	27	0.329004			3	0.0315123
	Fatty acid elongation	ko00062	96	9	0.466292	11	0.788983
	Fatty acid biosynthesis	ko00061	214	18	0.606059	38	0.0601608			1	0.562725
	Fatty acid metabolism	ko01212	344	26	0.810648	52	0.259904			1	0.736194
	Sphingolipid metabolism	ko00600				36	0.293298
	Glycosylphosphatidylinositol (GPI)-anchor biosynthesis	ko00563	122	7	0.917543	12	0.925339			1	0.375539
	Synthesis and degradation of ketone bodies	ko00072	50	2	0.940739	7	0.545658
	Biosynthesis of unsaturated fatty acids	ko01040	124	5	0.986716	9	0.992205
	Fatty acid degradation	ko00071	316	17	0.991071	18	0.999999			2	0.343282
1.5 Amino acid metabolism	Glutathione metabolism	ko00480	389	72	9.39141e-10	84	1.64467e-05	1	0.679165	1	0.778642
	Cyanoamino acid metabolism	ko00460	360	57	8.98789e-06	71	0.00111016			3	0.161486
	Biosynthesis of amino acids	ko01230	1492	166	0.00075019	274	2.71498e-07	2	0.934503	5	0.684847
	Glycine, serine and threonine metabolism	ko00260	489	56	0.0234499	66	0.598019			3	0.290537
	Cysteine and methionine metabolism	ko00270	636	68	0.0499024	103	0.0458092	2	0.553115	2	0.705043
	Alanine, aspartate and glutamate metabolism	ko00250	323	37	0.0559352	52	0.131668	2	0.240766
	Valine, leucine and isoleucine biosynthesis	ko00290	98	13	0.0856798	22	0.0133203	2	0.0330157	3	0.128469
	Phenylalanine, tyrosine and tryptophan biosynthesis	ko00400	355	35	0.254277	64	0.0145999
	Histidine metabolism	ko00340	185	19	0.266365	27	0.408566
	Lysine biosynthesis	ko00300	83	9	0.301327	16	0.102114			2	0.0407538
	Arginine and proline metabolism	ko00330	328	27	0.660253	46	0.477525			1	0.719232
	Phosphonate and phosphinate metabolism	ko00440	55	4	0.720798	4	0.956033
	Arginine biosynthesis	ko00220	330	25	0.803195	44	0.622042			1	0.72141
	Tyrosine metabolism	ko00350	382	29	0.814897	46	0.86023			3	0.182221
	Phenylalanine metabolism	ko00360	310	21	0.914164	39	0.757772			3	0.117511
	Tryptophan metabolism	ko00380	320	20	0.960184	32	0.983697	2	0.237553	3	0.125908
	beta-Alanine metabolism	ko00410	269	16	0.965429	18	0.999928	2	0.183573	2	0.276883
	Valine, leucine and isoleucine degradation	ko00280	325	19	0.980121	32	0.987506
	Lysine degradation	ko00310	207	10	0.988804	25	0.792456
1.6 Nucleotide metabolism	Taurine and hypotaurine metabolism	ko00430	66	18	9.79494e-06	18	0.00293191	2	0.015813	2	0.0267892
	Purine metabolism	ko00230	658	56	0.608907	112	0.0104643			2	0.722668
	Pyrimidine metabolism	ko00240	419	32	0.815357	72	0.0281828			2	0.480292
1.7 Metabolism of cofactors and vitamins	Thiamine metabolism	ko00730	72	14	0.00351039	17	0.0170259			1	0.242447
	One carbon pool by folate	ko00670	142	20	0.0230296	30	0.0106859			1	0.422032
	Vitamin B6 metabolism	ko00750	45	8	0.0396759	13	0.00634276	1	0.12258
	Pantothenate and CoA biosynthesis	ko00770	185	23	0.0553049	36	0.0199114	2	0.100793
	Folate biosynthesis	ko00790	114	14	0.123546	22	0.0630279			1	0.35592
	Riboflavin metabolism	ko00740	143	16	0.185579	21	0.415381			1	0.424265
	Nicotinate and nicotinamide metabolism	ko00760	95	9	0.453589	20	0.0337209
	Porphyrin and chlorophyll metabolism	ko00860	189	17	0.490628
	Biotin metabolism	ko00780	92	8	0.56151	21	0.0127539
	Lipoic acid metabolism	ko00785	22	1	0.866849	4	0.361102
	Selenocompound metabolism	ko00450	134	17	0.0772833	22	0.221307
	Ubiquinone and other terpenoid-quinone biosynthesis	ko00130	271	17	0.946336	28	0.964246	1	0.546356
1.8 Carbohydrate Metabolism	Starch and sucrose metabolism	ko00500	1134	140	2.04019e-05	201	9.24229e-05	1	0.965106	9	0.0310345
	Glucosinolate biosynthesis	ko00966	25	10	2.4805e-05	11	0.000233844	3	0.00939022
	Galactose metabolism	ko00052	542	62	0.0183191	105	0.000177781			3	0.346205
	Glyoxylate and dicarboxylate metabolism	ko00630	500	57	0.0242678	64	0.76189			3	0.302064
	Pentose phosphate pathway	ko00030	297	35	0.0441515	60	0.00142543	1	0.579642	1	0.683233
	Carbon metabolism	ko01200	1468	145	0.0669812	246	0.000578854			2	0.97884
	Betalain biosynthesis	ko00965	66	9	0.120615	13	0.115601			5	5.71473e-06
	Fructose and mannose metabolism	ko00051	400	41	0.164009	74	0.0049585	1	0.68938	1	0.787942
	Mannose type O-glycan biosynthesis	ko00515	3	1	0.240319	2	0.0518759
	Inositol phosphate metabolism	ko00562	377	37	0.256088	57	0.247867	1	0.667641	1	0.768034
	Butanoate metabolism	ko00650	142	13	0.475549	20	0.497787	4	0.000790554	2	0.103822
	Glycolysis / Gluconeogenesis	ko00010	757	63	0.683671	121	0.0456888	1	0.892021	1	0.947791
	Pentose and glucuronate interconversions	ko00040	528	43	0.71377	65	0.857192
	Glycosphingolipid biosynthesis - lacto and neolacto series	ko00601				1	0.831785
	Citrate cycle (TCA cycle)	ko00020	342	27	0.74124	65	0.00432995
	C5-Branched dibasic acid metabolism	ko00660	31	2	0.767974	7	0.125905	2	0.00366023
	Amino sugar and nucleotide sugar metabolism	ko00520	807	63	0.848472	115	0.369308
	Pyruvate metabolism	ko00620	538	40	0.880656	69	0.763675
	Propanoate metabolism	ko00640	190	11	0.950057	23	0.781048
	Ascorbate and aldarate metabolism	ko00053	442	27	0.984438	47	0.980827			2	0.50852
1.9 Glycan biosynthesis and metabolism	Other glycan degradation	ko00511	261	42	8.8111e-05	55	0.000801985			1	0.635652
	Glycosaminoglycan degradation	ko00531	170	22	0.0414934	31	0.0622227
	Other types of O-glycan biosynthesis	ko00514	63	7	0.312579	9	0.510602			1	0.215664
	Glycosphingolipid biosynthesis - globo and isoglobo series	ko00603	61	6	0.44621	12	0.127956
	Various types of N-glycan biosynthesis	ko00513	283	16	0.98032	25	0.996041
	N-Glycan biosynthesis	ko00510	383	17	0.999634	41	0.970649
2. Genetic Information Processing
2.1 Energy metabolism	Photosynthesis	ko00195	164	29	0.000204987	30	0.0635173
	Nitrogen metabolism	ko00910	175	26	0.00540518	31	0.0846799			1	0.491358
	Sulfur metabolism	ko00920	116	13	0.214539	18	0.334014
	Carbon fixation in photosynthetic organisms	ko00710	419	39	0.367908	67	0.109519
	Photosynthesis - antenna proteins	ko00196	62	2	0.976381	4	0.978578
	Oxidative phosphorylation	ko00190	649	43	0.980968	92	0.407247			1	0.92008
2.2 Cellular Processes	Peroxisome	ko04146	369	34	0.403144	47	0.746085	1	0.659732	3	0.16988
	Phagosome	ko04145	417	38	0.422307	56	0.609375			1	0.801559
	Endocytosis	ko04144	872	39	1	89	0.999499	1	0.923378	1	0.966878
2.3 Replication and repair	DNA replication	ko03030	392	36	0.406857	71	0.00954642	3	0.105658	1	0.781218
	Non-homologous end-joining	ko03450	27	3	0.425127	6	0.159267
	Homologous recombination	ko03440	666	33	0.999941			2	0.578283
	Base excision repair	ko03410	265	14	0.98771	38	0.426076
	Nucleotide excision repair	ko03420	442	35	0.757981	58	0.682166	3	0.137245	1	0.820023
	Mismatch repair	ko03430	353	23	0.949269	42	0.869896	3	0.0833538	1	0.745284
2.4 Transcription	Basal transcription factors	ko03022	246	16	0.919192	29	0.84446
	RNA polymerase	ko03020	337	27	0.713745	43	0.734188	1	0.626193	2	0.372392
	Spliceosome	ko03040	1870	104	1	227	0.986605	2	0.974958	3	0.97753
2.5 Translation	mRNA surveillance pathway	ko03015	647	39	0.996222	64	0.999009			2	0.713968
	RNA transport	ko03013	1120	51	1	107	0.999996	2	0.840548	1	0.98766
	Ribosome	ko03010	2012	151	0.983319	259	0.900994
	Aminoacyl-tRNA biosynthesis	ko00970	515	23	0.999946	63	0.866256	1	0.77869
	Ribosome biogenesis in eukaryotes	ko03008	935	59	0.997877	89	0.999978	5	0.135465	6	0.151747
2.6 Folding, sorting and degradation	Proteasome	ko03050	274	18	0.923034	54	0.00409736			3	0.0892013
	Ubiquitin mediated proteolysis	ko04120	934	56	0.999405	88	0.999986	2	0.758035	2	0.877816
	RNA degradation	ko03018	761	40	0.999916	89	0.963021	2	0.651149	1	0.948609
	Protein processing in endoplasmic reticulum	ko04141	1642	86	1	151	1	10	0.0204596	3	0.955053
	Protein export	ko03060	226	8	0.999418	20	0.99135			1	0.582617
	SNARE interactions in vesicular transport	ko04130	151	3	0.999885	8	0.999794
	Sulfur relay system	ko04122	44	3	0.752886	3	0.953208
3. Environmental Information Processing
3.1 Signal transduction	Plant hormone signal transduction	ko04075	1103	159	2.16521e-10	199	3.52448e-05	6	0.10114	8	0.0628404
	MAPK signaling pathway - plant	ko04016	995	113	0.00255547	139	0.452047	3	0.554287	13	0.000121468
	ABC transporters	ko02010	516	46	0.471211	66	0.766881	2	0.442559
	Phosphatidylinositol signaling system	ko04070	409	34	0.650291	48	0.903888			2	0.467718
3.2 Environmental adaptation	Circadian rhythm - plant	ko04712	496	49	0.205888	116	4.87254e-09	6	0.00324326	1	0.854294
	Plant-pathogen interaction	ko04626	2113	193	0.272333	218	1	4	0.869332	15	0.0155771
	Autophagy - other	ko04136	209	4	0.999993	13	0.999852
