# Supplementary material for: Metabolomics and transcriptomics reveal the mechanism of alkaloid synthesis in Corydalis yanhusuo bulbs
Source: PLoS One. 2024 May 23;19(5):e0304258. doi: 10.1371/journal.pone.0304258 (PMC11115222; doi:10.1371/journal.pone.0304258)
Supplement: S7 Table — (XLSX) [file pone.0304258.s009.xlsx]

## Sheet: Sheet2
S7 Table. Blast result of C.yanhusuo unigenes of morphinan pathway using known genes
	query acc.ver	subject acc.ver	identity(%)	alignment length(bp)	mismatches	gap opens	q.start	q.end	s.start	s.end	evalue	bit score	positives(%)	Nr-annotation	species
SalR	Cluster-3224.40182	KAF5191451.1	61.513	304	112	3	3	302	2	304	8.88e-123	364	79.28	Salutaridine reductase	Thalictrum thalictroides
COR2	Cluster-3224.99330	XP_026443041.1	72.333	300	83	0	1	300	27	326	1.82e-166	475	88	non-functional NADPH-dependent codeinone reductase 2-like	Papaver somniferum
		XP_026443023.1	72.333	300	83	0	1	300	27	326	1.06e-164	471	86.33	non-functional NADPH-dependent codeinone reductase 2-like	Papaver somniferum
		XP_044490424.1	71.333	300	86	0	1	300	23	322	1.87e-163	468	86.33	non-functional NADPH-dependent codeinone reductase 2-like	Mangifera indica
		XP_050275663.1	73.09	301	80	1	1	300	21	321	8.34e-163	466	87.04	non-functional NADPH-dependent codeinone reductase 2-like	Quercus robur
		XP_030960378.1	72.757	301	81	1	1	300	21	321	2e-161	462	86.38	non-functional NADPH-dependent codeinone reductase 2-like	Quercus lobata
		XP_023922371.1	72.757	301	81	1	1	300	21	321	2.02e-161	462	86.38	non-functional NADPH-dependent codeinone reductase 2-like	Quercus suber
		XP_022726205.1	71.333	300	86	0	1	300	31	330	2.88e-161	462	85	non-functional NADPH-dependent codeinone reductase 2-like	Durio zibethinus
		XP_034921430.1	72.333	300	82	1	2	300	23	322	2.11e-160	460	85.33	non-functional NADPH-dependent codeinone reductase 2-like	Populus alba
		XP_031287422.1	70	300	90	0	1	300	23	322	4.39e-159	456	85	non-functional NADPH-dependent codeinone reductase 2-like	Pistacia vera
		XP_022732953.1	71.096	301	86	1	1	300	33	333	7.3e-158	454	85.71	non-functional NADPH-dependent codeinone reductase 2-like	Durio zibethinus
		XP_043715327.1	71.854	302	83	2	1	300	31	332	1.37e-157	453	84.77	non-functional NADPH-dependent codeinone reductase 2-like	Telopea speciosissima
		XP_030553437.1	69.333	300	92	0	1	300	23	322	1.78e-157	452	85.33	non-functional NADPH-dependent codeinone reductase 2-like	Rhodamnia argentea
		XP_016706571.1	72.757	301	81	1	1	300	40	340	1.19e-156	451	86.71	non-functional NADPH-dependent codeinone reductase 2-like	Gossypium hirsutum
		XP_028080052.1	69.333	300	92	0	1	300	26	325	1.22e-156	450	86	non-functional NADPH-dependent codeinone reductase 2-like	Camellia sinensis
		XP_020534899.1	71.761	301	84	1	1	300	22	322	3.49e-160	459	84.72	non-functional NADPH-dependent codeinone reductase 2	Jatropha curcas
		XP_006483763.1	69.9	299	90	0	1	299	29	327	1.49e-159	458	84.28	non-functional NADPH-dependent codeinone reductase 2	Citrus sinensis
		XP_006438499.1	69.565	299	91	0	1	299	29	327	1.01e-158	456	83.95	non-functional NADPH-dependent codeinone reductase 2	Citrus clementina
		KAI8021826.1	69.667	300	91	0	1	300	44	343	2e-158	456	86.33	Non-functional NADPH-dependent codeinone reductase 2	Camellia lanceoleosa
		KAI8023068.1	70.333	300	89	0	1	300	23	322	4.14e-157	451	85.67	Non-functional NADPH-dependent codeinone reductase 2	Camellia lanceoleosa
		XP_024191522.1	69.333	300	92	0	1	300	31	330	4.41e-157	452	84.67	non-functional NADPH-dependent codeinone reductase 2	Rosa chinensis
		XP_016725868.1	72.425	301	82	1	1	300	29	329	1.71e-160	460	85.71	non-functional NADPH-dependent codeinone reductase 2	Gossypium hirsutum
	Cluster-3224.93819	XP_026443041.1	69.136	324	97	2	1	323	5	326	2.46e-170	486	86.42	non-functional NADPH-dependent codeinone reductase 2-like	Papaver somniferum
		XP_044490424.1	69.04	323	99	1	1	323	1	322	9.25e-170	484	85.45	non-functional NADPH-dependent codeinone reductase 2-like	Mangifera indica
		XP_022726205.1	69.159	321	98	1	3	323	11	330	2.74e-168	481	83.8	non-functional NADPH-dependent codeinone reductase 2-like	Durio zibethinus
		XP_031287422.1	69.04	323	99	1	1	323	1	322	5.68e-168	480	84.52	non-functional NADPH-dependent codeinone reductase 2-like	Pistacia vera
		XP_026443023.1	70.323	310	92	0	14	323	17	326	1.12e-167	479	86.45	non-functional NADPH-dependent codeinone reductase 2-like	Papaver somniferum
		XP_021293096.1	69.159	321	98	1	3	323	9	328	4.64e-167	478	82.87	non-functional NADPH-dependent codeinone reductase 2-like	Herrania umbratica
		XP_050275663.1	71.384	318	89	2	7	323	5	321	5.65e-167	477	85.22	non-functional NADPH-dependent codeinone reductase 2-like	Quercus robur
		XP_023922371.1	70.846	319	91	2	6	323	4	321	5.76e-166	475	84.64	non-functional NADPH-dependent codeinone reductase 2-like	Quercus suber
		KAA3482919.1	69.497	318	96	1	6	323	14	330	9.27e-166	474	84.91	non-functional NADPH-dependent codeinone reductase 2-like	Gossypium australe
		XP_030960378.1	71.069	318	90	2	7	323	5	321	1.32e-165	474	84.59	non-functional NADPH-dependent codeinone reductase 2-like	Quercus lobata
		XP_040944892.1	69.811	318	95	1	6	323	14	330	1.57e-165	474	83.96	non-functional NADPH-dependent codeinone reductase 2-like	Gossypium hirsutum
		XP_034921430.1	71.383	311	88	1	14	323	12	322	2.21e-164	471	84.57	non-functional NADPH-dependent codeinone reductase 2-like	Populus alba
		XP_034909053.1	67.702	322	104	0	2	323	4	325	5.99e-164	470	83.23	non-functional NADPH-dependent codeinone reductase 2-like	Populus alba
		XP_021652219.1	70.126	318	92	2	6	323	9	323	1.7e-163	469	84.28	non-functional NADPH-dependent codeinone reductase 2-like	Hevea brasiliensis
		XP_030553437.1	67.492	323	104	1	1	323	1	322	6.38e-163	467	83.28	non-functional NADPH-dependent codeinone reductase 2-like	Rhodamnia argentea
		XP_028080052.1	68.254	315	98	1	11	323	11	325	9.07e-163	467	85.4	non-functional NADPH-dependent codeinone reductase 2-like	Camellia sinensis
		XP_006483763.1	68.634	322	100	1	1	322	7	327	3.85e-167	478	82.92	non-functional NADPH-dependent codeinone reductase 2	Citrus sinensis
		XP_006438499.1	68.012	322	102	1	1	322	7	327	5.51e-166	475	82.61	non-functional NADPH-dependent codeinone reductase 2	Citrus clementina
		XP_024462229.1	68.323	322	102	0	2	323	4	325	1.76e-164	471	82.92	non-functional NADPH-dependent codeinone reductase 2	Populus trichocarpa
		KAI8021826.1	67.601	321	101	1	6	323	23	343	2.82e-164	471	85.05	Non-functional NADPH-dependent codeinone reductase 2	Camellia lanceoleosa
		XP_016692700.1	68.81	311	97	0	13	323	14	324	5.01e-164	470	84.24	non-functional NADPH-dependent codeinone reductase 2	Gossypium hirsutum
		XP_016725868.1	68.966	319	98	1	6	323	11	329	8.89e-164	469	83.39	non-functional NADPH-dependent codeinone reductase 2	Gossypium hirsutum
		XP_020534899.1	68.519	324	99	2	1	323	1	322	3.61e-163	468	82.41	non-functional NADPH-dependent codeinone reductase 2	Jatropha curcas
		XP_012092025.1	69.182	318	95	2	6	323	9	323	6.99e-163	467	83.33	non-functional NADPH-dependent codeinone reductase 2	Jatropha curcas
	Cluster-3224.103688	XP_026443041.1	71.935	310	87	0	26	335	17	326	4.12e-171	488	88.39	non-functional NADPH-dependent codeinone reductase 2-like	Papaver somniferum
		XP_044490424.1	70.846	319	92	1	17	335	5	322	2.45e-170	486	85.89	non-functional NADPH-dependent codeinone reductase 2-like	Mangifera indica
		XP_050275663.1	72.327	318	86	2	19	335	5	321	4.26e-169	483	86.16	non-functional NADPH-dependent codeinone reductase 2-like	Quercus robur
		XP_026443023.1	71.613	310	88	0	26	335	17	326	7.73e-169	483	86.77	non-functional NADPH-dependent codeinone reductase 2-like	Papaver somniferum
		XP_023922371.1	71.562	320	89	2	17	335	3	321	2.4e-168	481	85.62	non-functional NADPH-dependent codeinone reductase 2-like	Quercus suber
		XP_022726205.1	68.072	332	104	2	4	335	1	330	4.52e-168	481	82.53	non-functional NADPH-dependent codeinone reductase 2-like	Durio zibethinus
		XP_031287422.1	70.533	319	93	1	17	335	5	322	5.54e-168	480	84.95	non-functional NADPH-dependent codeinone reductase 2-like	Pistacia vera
		XP_030960378.1	72.013	318	87	2	19	335	5	321	1.09e-167	479	85.53	non-functional NADPH-dependent codeinone reductase 2-like	Quercus lobata
		XP_034921430.1	72.347	311	85	1	26	335	12	322	9.73e-166	474	84.89	non-functional NADPH-dependent codeinone reductase 2-like	Populus alba
		XP_021293096.1	68.75	320	99	1	16	335	10	328	1.52e-165	474	83.12	non-functional NADPH-dependent codeinone reductase 2-like	Herrania umbratica
		KAA3482919.1	69.906	319	95	1	17	335	13	330	2.29e-165	474	84.64	non-functional NADPH-dependent codeinone reductase 2-like	Gossypium australe
		XP_006483763.1	69.811	318	95	1	17	334	11	327	1.62e-167	479	83.65	non-functional NADPH-dependent codeinone reductase 2	Citrus sinensis
		XP_006438499.1	69.182	318	97	1	17	334	11	327	4.27e-166	476	83.33	non-functional NADPH-dependent codeinone reductase 2	Citrus clementina
		XP_016725868.1	70	320	95	1	17	335	10	329	3.5e-165	474	83.44	non-functional NADPH-dependent codeinone reductase 2	Gossypium hirsutum
	Cluster-3224.11204	XP_026443041.1	71.061	311	89	1	26	336	17	326	1.78e-167	479	87.46	non-functional NADPH-dependent codeinone reductase 2-like	Papaver somniferum
		XP_044490424.1	70	320	94	2	17	336	5	322	7.69e-166	475	84.38	non-functional NADPH-dependent codeinone reductase 2-like	Quercus robur
		XP_050275663.1	71.787	319	87	3	19	336	5	321	2.04e-166	476	85.58	non-functional NADPH-dependent codeinone reductase 2-like	Durio zibethinus
		XP_026443023.1	70.74	311	90	1	26	336	17	326	3.69e-165	473	85.53	non-functional NADPH-dependent codeinone reductase 2-like	Mangifera indica
		XP_023922371.1	71.028	321	90	3	17	336	3	321	1.42e-165	474	85.05	non-functional NADPH-dependent codeinone reductase 2-like	Quercus suber
		XP_022726205.1	68.168	333	103	3	4	336	1	330	2.79e-166	476	82.88	non-functional NADPH-dependent codeinone reductase 2-like	Papaver somniferum
		XP_030960378.1	71.473	319	88	3	19	336	5	321	4.72e-165	473	84.95	non-functional NADPH-dependent codeinone reductase 2-like	Quercus lobata
		XP_007044486.2	66.071	336	106	3	1	336	1	328	7.18e-163	468	82.14	non-functional NADPH-dependent codeinone reductase 2-like	Pistacia vera
		XP_006438499.1	68.966	319	97	2	17	335	11	327	1.59e-163	469	83.07	non-functional NADPH-dependent codeinone reductase 2-like	Telopea speciosissima
		XP_017641054.1	68.847	321	98	2	17	336	10	329	2.73e-161	464	83.49	non-functional NADPH-dependent codeinone reductase 2-like	Gossypium hirsutum
		KAA3482919.1	69.375	320	96	2	17	336	13	330	1.16e-161	465	84.06	non-functional NADPH-dependent codeinone reductase 2-like	Herrania umbratica
		XP_016725868.1	68.847	321	98	2	17	336	10	329	5.62e-161	463	83.49	non-functional NADPH-dependent codeinone reductase 2-like	Gossypium australe
		XP_006483763.1	69.592	319	95	2	17	335	11	327	7.98e-165	473	83.39	non-functional NADPH-dependent codeinone reductase 2	Citrus sinensis
		XP_017632124.1	70	320	94	2	17	336	13	330	1.17e-162	467	83.75	non-functional NADPH-dependent codeinone reductase 2	Citrus clementina
CODM	Cluster-3224.75172	XP_010250269.1	50.964	363	163	3	23	382	15	365	3.16e-127	380	72.45	PREDICTED: codeine O-demethylase	Nelumbo nucifera
		XP_026385183.1	49.725	364	151	8	25	382	22	359	2.8e-116	352	68.41	codeine O-demethylase-like	Papaver somniferum
